# Supplementary material for: Terc Gene Cluster Variants Predict Liver Telomere Length in Mice
Source: Cells. 2021 Oct 1;10(10):2623. doi: 10.3390/cells10102623 (PMC8533930; doi:10.3390/cells10102623)
Supplement: Supplementary file 1 [file cells-10-02623-s001.zip]

Archive with 1 entries (1 files):
- cells-1377811-supplementary.pdf
